# Supplementary material for: Age-related differences of subjective visual vertical perception in adults—a functional near-infrared spectroscopy study
Source: Front Aging Neurosci. 2025 Jan 7;16:1449455. doi: 10.3389/fnagi.2024.1449455 (PMC11752877; doi:10.3389/fnagi.2024.1449455)
Supplement: Supplementary file 1 [file Table_1.XLS]

## Sheet: Sheet1
41 Channels and 35 Optodes
# , Anatomical label, Percentage of Overlap
CH01 : Precentral_R, 0.51504
CH01 : Frontal_Mid_R, 0.078947
CH01 : Postcentral_R, 0.40602
CH02 : Postcentral_R, 0.067669
CH02 : Parietal_Inf_R, 0.38722
CH02 : SupraMarginal_R, 0.54511
CH03 : Frontal_Mid_Orb_R, 0.11151
CH03 : Frontal_Inf_Orb_R, 0.88849
CH04 : Frontal_Inf_Tri_R, 0.80192
CH04 : Frontal_Inf_Orb_R, 0.19808
CH05 : Frontal_Sup_Orb_R, 0.16016
CH05 : Frontal_Mid_Orb_R, 0.83984
CH06 : Frontal_Sup_Orb_R, 0.53512
CH06 : Frontal_Mid_Orb_R, 0.13712
CH06 : Frontal_Mid_Orb_R, 0.32776
CH07 : Frontal_Sup_R, 0.62295
CH07 : Frontal_Sup_Orb_R, 0.33443
CH07 : Frontal_Mid_R, 0.042623
CH08 : Frontal_Sup_Orb_L, 0.51195
CH08 : Frontal_Mid_Orb_L, 0.44027
CH08 : Rectus_L, 0.047782
CH09 : Frontal_Sup_L, 0.041825
CH09 : Frontal_Sup_Orb_L, 0.12928
CH09 : Frontal_Mid_Orb_L, 0.8251
CH09 : Frontal_Inf_Orb_L, 0.0038023
CH10 : Frontal_Sup_L, 0.7907
CH10 : Frontal_Sup_Orb_L, 0.10631
CH10 : Frontal_Mid_L, 0.013289
CH10 : Frontal_Sup_Medial_L, 0.053156
CH10 : Frontal_Mid_Orb_L, 0.036545
CH11 : Frontal_Mid_Orb_L, 0.029412
CH11 : Frontal_Inf_Orb_L, 0.97059
CH12 : Frontal_Inf_Oper_L, 0.0063898
CH12 : Frontal_Inf_Tri_L, 0.84026
CH12 : Frontal_Inf_Orb_L, 0.15335
CH13 : Postcentral_L, 0.13553
CH13 : Parietal_Inf_L, 0.48352
CH13 : SupraMarginal_L, 0.38095
CH14 : Postcentral_L, 0.968
CH14 : Parietal_Inf_L, 0.032
CH15 : Precentral_R, 0.46639
CH15 : Frontal_Mid_R, 0.47899
CH15 : Postcentral_R, 0.054622
CH16 : Precentral_R, 0.039216
CH16 : Postcentral_R, 0.72941
CH16 : Parietal_Sup_R, 0.098039
CH16 : Parietal_Inf_R, 0.13333
CH17 : Precentral_R, 0.47292
CH17 : Postcentral_R, 0.52708
CH18 : Precentral_R, 0.38235
CH18 : Frontal_Sup_R, 0.21324
CH18 : Frontal_Mid_R, 0.40441
CH19 : Frontal_Mid_R, 0.53488
CH19 : Frontal_Mid_Orb_R, 0.33721
CH19 : Frontal_Inf_Tri_R, 0.073643
CH19 : Frontal_Inf_Orb_R, 0.054264
CH20 : Frontal_Mid_R, 0.53309
CH20 : Frontal_Inf_Tri_R, 0.46691
CH21 : Frontal_Sup_R, 0.27642
CH21 : Frontal_Mid_R, 0.72358
CH22 : Frontal_Sup_R, 0.018987
CH22 : Frontal_Sup_Orb_R, 0.041139
CH22 : Frontal_Sup_Medial_L, 0.22785
CH22 : Frontal_Sup_Medial_R, 0.47468
CH22 : Frontal_Mid_Orb_L, 0.10759
CH22 : Frontal_Mid_Orb_R, 0.12975
CH23 : Frontal_Sup_R, 0.60825
CH23 : Frontal_Mid_R, 0.020619
CH23 : Frontal_Sup_Medial_R, 0.37113
CH24 : Frontal_Sup_L, 0.59028
CH24 : Frontal_Sup_Medial_L, 0.40972
CH25 : Frontal_Mid_L, 0.48846
CH25 : Frontal_Mid_Orb_L, 0.39231
CH25 : Frontal_Inf_Tri_L, 0.11538
CH25 : Frontal_Inf_Orb_L, 0.0038462
CH26 : Frontal_Sup_L, 0.27888
CH26 : Frontal_Mid_L, 0.72112
CH27 : Frontal_Mid_L, 0.23022
CH27 : Frontal_Inf_Tri_L, 0.76978
CH28 : Precentral_L, 0.36727
CH28 : Postcentral_L, 0.63273
CH29 : Precentral_L, 0.728
CH29 : Frontal_Mid_L, 0.028
CH29 : Postcentral_L, 0.244
CH30 : Precentral_R, 0.68404
CH30 : Postcentral_R, 0.31596
CH31 : Precentral_R, 0.086331
CH31 : Frontal_Sup_R, 0.88849
CH31 : Frontal_Mid_R, 0.02518
CH32 : Precentral_L, 0.46739
CH32 : Postcentral_L, 0.53261
CH33 : Precentral_L, 0.73244
CH33 : Postcentral_L, 0.26756
CH34 : Precentral_L, 0.73308
CH34 : Frontal_Sup_L, 0.041353
CH34 : Frontal_Mid_L, 0.22556
CH35 : Precentral_L, 0.22378
CH35 : Frontal_Sup_L, 0.61888
CH35 : Frontal_Mid_L, 0.15734
CH36 : Occipital_Sup_R, 0.55882
CH36 : Occipital_Mid_R, 0.44118
CH37 : Cuneus_R, 0.07971
CH37 : Occipital_Sup_R, 0.89855
CH37 : Occipital_Mid_R, 0.021739
CH38 : Cuneus_L, 0.066176
CH38 : Cuneus_R, 0.21324
CH38 : Occipital_Sup_R, 0.72059
CH39 : Cuneus_L, 0.11913
CH39 : Occipital_Sup_L, 0.88087
CH40 : Occipital_Sup_L, 0.36727
CH40 : Occipital_Mid_L, 0.63273
CH41 : Occipital_Sup_L, 0.10256
CH41 : Occipital_Mid_L, 0.89744
S1 : Postcentral_R, 0.46875
S1 : SupraMarginal_R, 0.53125
S2 : Frontal_Inf_Orb_R, 0.875
S2 : Temporal_Pole_Sup_R, 0.125
S3 : Frontal_Sup_R, 0.010345
S3 : Frontal_Sup_Orb_R, 0.45517
S3 : Frontal_Mid_Orb_R, 0.53448
S4 : Frontal_Sup_L, 0.044983
S4 : Frontal_Sup_Orb_L, 0.68858
S4 : Frontal_Mid_Orb_L, 0.13495
S4 : Frontal_Mid_Orb_L, 0.13149
S5 : Frontal_Inf_Orb_L, 0.46127
S5 : Temporal_Pole_Sup_L, 0.53873
S6 : Postcentral_L, 0.18217
S6 : Parietal_Inf_L, 0.81783
S7 : Precentral_R, 0.65737
S7 : Postcentral_R, 0.34263
S8 : Frontal_Mid_R, 1
S9 : Frontal_Sup_R, 0.046053
S9 : Frontal_Sup_Medial_L, 0.37829
S9 : Frontal_Sup_Medial_R, 0.57566
S10 : Frontal_Mid_L, 0.8871
S10 : Frontal_Inf_Tri_L, 0.1129
S11 : Precentral_L, 0.67939
S11 : Frontal_Mid_L, 0.32061
S12 : Precentral_R, 0.70861
S12 : Frontal_Sup_R, 0.29139
S13 : Precentral_L, 0.083612
S13 : Postcentral_L, 0.87625
S13 : Parietal_Sup_L, 0.040134
S14 : Precentral_L, 0.041353
S14 : Frontal_Sup_L, 0.018797
S14 : Frontal_Mid_L, 0.93985
S15 : Occipital_Sup_R, 0.02834
S15 : Occipital_Mid_R, 0.77328
S15 : Angular_R, 0.19838
S16 : Calcarine_R, 0.28859
S16 : Cuneus_R, 0.053691
S16 : Lingual_R, 0.026846
S16 : Occipital_Sup_R, 0.48322
S16 : Occipital_Mid_R, 0.12416
S16 : Occipital_Inf_R, 0.02349
S17 : Cuneus_L, 0.39098
S17 : Occipital_Sup_L, 0.60902
S18 : Occipital_Sup_L, 0.0034602
S18 : Occipital_Mid_L, 0.99654
S19 : Occipital_Mid_L, 0.88066
S19 : Angular_L, 0.11934
D1 : Precentral_R, 0.61265
D1 : Frontal_Mid_R, 0.38735
D2 : Frontal_Mid_Orb_R, 0.79752
D2 : Frontal_Inf_Orb_R, 0.20248
D3 : Frontal_Sup_Orb_L, 0.0032258
D3 : Frontal_Sup_Orb_R, 0.1
D3 : Frontal_Mid_Orb_L, 0.33226
D3 : Frontal_Mid_Orb_R, 0.43226
D3 : Rectus_L, 0.096774
D3 : Rectus_R, 0.035484
D4 : Frontal_Mid_Orb_L, 0.63673
D4 : Frontal_Inf_Orb_L, 0.36327
D5 : Postcentral_L, 0.53559
D5 : Parietal_Inf_L, 0.030508
D5 : SupraMarginal_L, 0.4339
D6 : Postcentral_R, 0.034221
D6 : Parietal_Sup_R, 0.25095
D6 : Parietal_Inf_R, 0.69202
D6 : SupraMarginal_R, 0.022814
D7 : Frontal_Mid_R, 0.019802
D7 : Frontal_Inf_Oper_R, 0.075908
D7 : Frontal_Inf_Tri_R, 0.90429
D8 : Frontal_Sup_R, 0.82222
D8 : Frontal_Mid_R, 0.17037
D8 : Frontal_Sup_Medial_R, 0.0074074
D9 : Frontal_Sup_L, 0.97378
D9 : Frontal_Mid_L, 0.026217
D10 : Frontal_Inf_Oper_L, 0.17333
D10 : Frontal_Inf_Tri_L, 0.82667
D11 : Precentral_L, 0.48133
D11 : Postcentral_L, 0.51867
D12 : Precentral_R, 0.034364
D12 : Postcentral_R, 0.96564
D13 : Frontal_Sup_R, 0.38298
D13 : Frontal_Mid_R, 0.61702
D14 : Precentral_L, 0.73737
D14 : Frontal_Sup_L, 0.26263
D15 : Cuneus_R, 0.074468
D15 : Occipital_Sup_R, 0.92553
D16 : Occipital_Sup_L, 0.77978
D16 : Occipital_Mid_L, 0.22022
