# Supplementary material for: Age-related differences of subjective visual vertical perception in adults—a functional near-infrared spectroscopy study
Source: Front Aging Neurosci. 2025 Jan 7;16:1449455. doi: 10.3389/fnagi.2024.1449455 (PMC11752877; doi:10.3389/fnagi.2024.1449455)
Supplement: Supplementary file 2 [file Table_2.XLS]

## Sheet: Sheet1
41 Channels and 35 Optodes
# , x, y, z
CH01 : 60 -5 47
CH02 : 63 -30 52
CH03 : 53 44 -12
CH04 : 59 31 3
CH05 : 38 64 -12
CH06 : 14 71 -12
CH07 : 28 69 2
CH08 : -10 71 -11
CH09 : -32 65 -11
CH10 : -20 72 4
CH11 : -50 43 -14
CH12 : -57 27 2
CH13 : -61 -27 50
CH14 : -52 -25 62
CH15 : 52 -5 57
CH16 : 52 -28 63
CH17 : 41 -27 70
CH18 : 42 -4 65
CH19 : 47 56 1
CH20 : 53 42 20
CH21 : 38 60 18
CH22 : 5 72 3
CH23 : 17 70 21
CH24 : -11 70 20
CH25 : -45 55 2
CH26 : -34 60 20
CH27 : -52 38 19
CH28 : -59 -3 43
CH29 : -51 -1 55
CH30 : 31 -26 74
CH31 : 29 -4 70
CH32 : -41 -24 69
CH33 : -31 -21 74
CH34 : -40 1 63
CH35 : -30 1 68
CH36 : 31 -89 35
CH37 : 22 -101 19
CH38 : 13 -96 31
CH39 : -15 -97 30
CH40 : -25 -101 17
CH41 : -35 -90 31
S1 : 66 -18 44
S2 : 54 31 -12
S3 : 26 68 -11
S4 : -17 70 -10
S5 : -49 25 -14
S6 : -55 -39 56
S7 : 47 -17 65
S8 : 46 54 18
S9 : 5 69 20
S10 : -44 51 19
S11 : -52 10 45
S12 : 26 -15 75
S13 : -35 -34 72
S14 : -36 13 63
S15 : 41 -83 36
S16 : 23 -105 7
S17 : -8 -98 29
S18 : -26 -104 5
S19 : -45 -84 30
D1 : 54 7 49
D2 : 47 54 -11
D3 : 3 70 -12
D4 : -43 55 -12
D5 : -64 -16 40
D6 : 57 -40 57
D7 : 59 29 20
D8 : 28 67 19
D9 : -22 67 21
D10 : -59 24 19
D11 : -47 -14 62
D12 : 35 -36 72
D13 : 36 11 64
D14 : -25 -13 74
D15 : 21 -94 33
D16 : -24 -94 31
